# Supplementary material for: Molluscan Genomes Reveal Extensive Differences in Photopigment Evolution Across the Phylum
Source: Mol Biol Evol. 2023 Dec 1;40(12):msad263. doi: 10.1093/molbev/msad263 (PMC10733189; doi:10.1093/molbev/msad263)
Supplement: msad263_Supplementary_Data [file msad263_supplementary_data.zip]

Archive with 5 entries (5 files):
- Figure_S10.pdf
- Figure_S11.pdf
- McElroy_et_al_MBE_supplemental-figures.pdf
- McElroy_et_al_MBE_supplemental-tables.xlsx
- Figure_S7.pdf
