# Supplementary material for: Molluscan Genomes Reveal Extensive Differences in Photopigment Evolution Across the Phylum
Source: Mol Biol Evol. 2023 Dec 1;40(12):msad263. doi: 10.1093/molbev/msad263 (PMC10733189; doi:10.1093/molbev/msad263)
Supplement: msad263_Supplementary_Data [file msad263_supplementary_data.zip › McElroy_et_al_MBE_supplemental-tables.xlsx]

## Sheet: Table S1
Table S1: Summary of key information associated with opsin types with references.
Opsin subfamily	G-protein	Signaling cascade	Cell response	Stability	Photoreceptor cell type	Functions	References
r-opsin (canonical)	Gq	Phosphoinositol	Depolarize	Bistable	Rhabdomeric	Visual opsin mainly expressed in the eyes of protostomes but also found in extraocular tissues and in deuterostomes. Also involved in phototaxis, circadian clocks, and photoentrainment.	Terakita & Nagata 2014, Kingston et al. 2017, Matsuo et al. 2022
r-opsin (noncanonical)	likely Gq	Unknown	Unknown	Unknown	Unknown	Largely unknown functions, but evidence of expression in nonvisual cells of planarians suggests roles in phototaxis.	Ramirez et al. 2016, Shettigar et al. 2021
c-opsin	Gt/Gi	Cyclic nucleotide	Hyperpolarize	Monostable	Ciliary	Visual opsin mainly expressed in the eyes of vertebrates but also found in extraocular tissues and in invertebrates.	Terakita & Nagata 2014, Larhammar et al. 2009
Xenopsin	Gi	Cyclic nucleotide	Unknown*	Bistable	Ciliary/ Rhabdomeric	Opsin poorly characterized with unknown functions in protostomes.	Vöcking et al. 2017; Rawlinson et al. 2019; Sakai et al. 2022, Matsuo et al. 2022
Cnidopsin	Gs/Gq/Gc	Cyclic nucleotide	Depolarize	Monostable	Ciliary and nonvisual cells	Visual opsin in cnidarian ocular organs, also mediating light-dependent reproductive control.	Terakita & Nagata 2014, Liegertová et al. 2015, Koyanagi et al. 2021, Gerrard et al. 2018, Artigas et al. 2018
Retinochrome	Not coupled to G-proteins	Unknown	Unknown	Bistable	Rhabdomeric	Photoisomerization of all-trans retinal to the 11-cis form with light in mollusks. Function poorly characterized in other invertebrates.	Terakita 2005, Terakita & Nagata 2014, Nagata et al. 2018, Katagiri et al. 2002, Vöcking et al. 2021
RPE-retinal G protein receptor (RGR)	Likely not coupled to G-proteins	Unknown	Unknown	Bistable	Pigment cells	Photoisomerization of all-trans retinal to the 11-cis form with light in vertebrates. Function poorly characterized in invertebrates.	Terakita & Nagata 2014, Liu et al. 2020, Chen et al. 1998, Choi et al. 2021
Peropsin	Gi/Gs	Cyclic nucleotide	Unknown	Bistable	Visual and nonvisual cells	Likely functions include light-dependent regulation of retinal in vertebrates and invertebrates, however not characterized yet.	Terakita & Nagata 2014, Koyanagi et al. 2021
Go-opsin	Go	Cyclic nucleotide	Hyperpolarize	Bistable	Ciliary/ Rhabdomeric	Function poorly characterized with expression in ocular tissues of invertebrates.	Terakita & Nagata 2014, Ayers et al. 2018, Gühmann et al. 2015, Kingston et al. 2017
Neuropsin (opsin-5)	Gi	Cyclic nucleotide	Hyperpolarize	Bistable	Ciliary and nonvisual cells	Light-dependent functions, including circadian photoentrainment, in ocular and extraocular tissues of vertebrates. Function poorly characterized in invertebrates.	Terakita & Nagata 2014, Ramesh et al. 2022, Shingaki et al. 2010, Chen et al. 1998, Ohuchi et al. 2012, Nakane et al. 2010, Buhr et al. 2016, Lan et al. 2021, Buhr et al. 2019
			* likely depolarize
REFERENCES
Artigas, G. Q., P. Lapébie, L. Leclère, N. Takeda, R. Deguchi, G. Jékely, T. Momose, and E. Houliston. 2018. A gonad-expressed opsin mediates light-induced spawning in the jellyfish Clytia. Elife 7:e29555. eLife Sciences Publications Limited.
Ayers, T., H. Tsukamoto, M. Gühmann, V. B. Veedin Rajan, and K. Tessmar-Raible. 2018. A Go-type opsin mediates the shadow reflex in the annelid Platynereis dumerilii. BMC biology 16:1–9. Springer.
Backfisch, B., V. B. Veedin Rajan, R. M. Fischer, C. Lohs, E. Arboleda, K. Tessmar-Raible, and F. Raible. 2013. Stable transgenesis in the marine annelid Platynereis dumerilii sheds new light on photoreceptor evolution. Proceedings of the National Academy of Sciences 110:193–198. Proceedings of the National Academy of Sciences.
Buhr, E. D., S. Vemaraju, N. Diaz, R. A. Lang, and R. N. Van Gelder. 2019. Neuropsin (OPN5) mediates local light-dependent induction of circadian clock genes and circadian photoentrainment in exposed murine skin. Current Biology 29:3478–3487. Elsevier.
Buhr, E. D., W. W. Yue, X. Ren, Z. Jiang, H.-W. R. Liao, X. Mei, S. Vemaraju, M.-T. Nguyen, R. R. Reed, and R. A. Lang. 2015. Neuropsin (OPN5)-mediated photoentrainment of local circadian oscillators in mammalian retina and cornea. Proceedings of the National Academy of Sciences 112:13093–13098. National Acad Sciences.
Chen, Z.-L., Y. Momota, K. Kato, M. Taniguchi, N. Inoue, S. Shiosaka, and S. Yoshida. 1998. Expression of neuropsin mRNA in the mouse embryo and the pregnant uterus. Journal of Histochemistry & Cytochemistry 46:313–320. SAGE Publications Sage CA: Los Angeles, CA.
Choi, E. H., A. Daruwalla, S. Suh, H. Leinonen, and K. Palczewski. 2021. Retinoids in the visual cycle: role of the retinal G protein-coupled receptor. Journal of Lipid Research 62. Elsevier.
Fain, G. L., R. Hardie, and S. B. Laughlin. 2010. Phototransduction and the evolution of photoreceptors. Current Biology 20:R114–R124. Elsevier.
Gerrard, E., E. Mutt, T. Nagata, M. Koyanagi, T. Flock, E. Lesca, G. F. Schertler, A. Terakita, X. Deupi, and R. J. Lucas. 2018. Convergent evolution of tertiary structure in rhodopsin visual proteins from vertebrates and box jellyfish. Proceedings of the National Academy of Sciences 115:6201–6206. National Acad Sciences.
Gühmann, M., H. Jia, N. Randel, C. Verasztó, L. A. Bezares-Calderón, N. K. Michiels, S. Yokoyama, and G. Jékely. 2015. Spectral tuning of phototaxis by a Go-Opsin in the rhabdomeric eyes of Platynereis. Current Biology 25:2265–2271. Elsevier.
Katagiri, N., T. Suzuki, Y. Shimatani, and Y. Katagiri. 2002. Localization of Retinal Proteins in the Stalk and Dorsal Eyes of the Marine Gastropod, Onchidium. jzoo 19:1231–1240. Zoological Society of Japan.
Kingston, A. C., D. R. Chappell, H. V. Miller, S. J. Lee, and D. I. Speiser. 2017. Expression of G proteins in the eyes and parietovisceral ganglion of the bay scallop Argopecten irradians. The Biological Bulletin 233:83–95. University of Chicago Press Chicago, IL.
Koyanagi, M., T. Saito, S. Wada, T. Nagata, E. Kawano-Yamashita, and A. Terakita. 2021. Optogenetic potentials of diverse animal opsins: parapinopsin, peropsin, LWS bistable opsin. Optogenetics 141–151. Springer.
Koyanagi, M., K. Takano, H. Tsukamoto, K. Ohtsu, F. Tokunaga, and A. Terakita. 2008. Jellyfish vision starts with cAMP signaling mediated by opsin-Gs cascade. Proceedings of the National Academy of Sciences 105:15576–15580. National Acad Sciences.
Lan, Y., W. Zeng, X. Dong, and H. Lu. 2021. Opsin 5 is a key regulator of ultraviolet radiation-induced melanogenesis in human epidermal melanocytes*. British Journal of Dermatology 185:391–404.
Larhammar, D., K. Nordström, and T. A. Larsson. 2009. Evolution of vertebrate rod and cone phototransduction genes. Philosophical Transactions of the Royal Society B: Biological Sciences 364:2867–2880. The Royal Society.
Liegertová, M., J. Pergner, I. Kozmiková, P. Fabian, A. R. Pombinho, H. Strnad, J. Pačes, Č. Vlček, P. Bart\uuněk, and Z. Kozmik. 2015. Cubozoan genome illuminates functional diversification of opsins and photoreceptor evolution. Scientific reports 5:1–19. Nature Publishing Group.
Liu, Y., W. Zhang, X. Du, Y. Liu, J. Qu, X. Liu, J. Liu, and Q. Zhang. 2020. Genome-wide identification of nonvisual opsin family reveals amplification of RPE-retinal G protein receptor gene (RGR) and offers novel insights into functions of RGR(s) in Paralichthys olivaceus (Paralichthyidae, Teleostei). Journal of Experimental Zoology Part B: Molecular and Developmental Evolution 334:25–36.
Matsuo, R., S. Kotoh, K. Takishita, K. Sakamoto, T. Uebi, M. Ozaki, Y. Matsuo, and T. Nishi. 2022. Opsins in the Cephalic and Extracephalic Photoreceptors in the Marine Gastropod Onchidium verruculatum. The Biological Bulletin 243:000–000. The University of Chicago Press Chicago, IL.
Nagata, T., M. Koyanagi, R. Lucas, and A. Terakita. 2018. An all-trans-retinal-binding opsin peropsin as a potential dark-active and light-inactivated G protein-coupled receptor. Sci Rep 8:3535. Nature Publishing Group.
Nakane, Y., K. Ikegami, H. Ono, N. Yamamoto, S. Yoshida, K. Hirunagi, S. Ebihara, Y. Kubo, and T. Yoshimura. 2010. A mammalian neural tissue opsin (Opsin 5) is a deep brain photoreceptor in birds. Proceedings of the National Academy of Sciences 107:15264–15268. Proceedings of the National Academy of Sciences.
Ohuchi, H., T. Yamashita, S. Tomonari, S. Fujita-Yanagibayashi, K. Sakai, S. Noji, and Y. Shichida. 2012. A non-mammalian type opsin 5 functions dually in the photoreceptive and non-photoreceptive organs of birds. PloS one 7:e31534. Public Library of Science San Francisco, USA.
Ramesh, S. C., S. Baskaran, U. Ramesh, and T. Karuppudurai. 2022. Neuropsin (OPN5): A Non-visual UV Sensitive Photoreceptor Gene Expression Pattern Among Mega and Micro Bats. International Journal of Genetics and Genomics 10:21. Science Publishing Group.
Ramirez, M. D., A. N. Pairett, M. S. Pankey, J. M. Serb, D. I. Speiser, A. J. Swafford, and T. H. Oakley. 2016. The Last Common Ancestor of Most Bilaterian Animals Possessed at Least Nine Opsins. Genome Biol. Evol. 13.
Rawlinson, K. A., F. Lapraz, E. R. Ballister, M. Terasaki, J. Rodgers, R. J. McDowell, J. Girstmair, K. E. Criswell, M. Boldogkoi, F. Simpson, D. Goulding, C. Cormie, B. Hall, R. J. Lucas, and M. J. Telford. 2019. Extraocular, rod-like photoreceptors in a flatworm express xenopsin photopigment. eLife 8:e45465.
Sakai, K., H. Ikeuchi, C. Fujiyabu, Y. Imamoto, and T. Yamashita. 2022. Convergent evolutionary counterion displacement of bilaterian opsins in ciliary cells. Cellular and Molecular Life Sciences 79:1–11. Springer.
Shen, D., M. Jiang, W. Hao, L. Tao, M. Salazar, and H. K. W. Fong. 1994. A Human Opsin-Related Gene That Encodes a Retinaldehyde-Binding Protein. Biochemistry 33:13117–13125. American Chemical Society.
Shettigar, N., A. Chakravarthy, S. Umashankar, V. Lakshmanan, D. Palakodeti, and A. Gulyani. 2021. Discovery of a body-wide photosensory array that matures in an adult-like animal and mediates eye–brain-independent movement and arousal. Proc Natl Acad Sci USA 118:e2021426118.
Shingaki, K., S. Matsuzaki, M. Taniguchi, T. Kubo, T. Fujiwara, S. Kanazawa, A. Yamamoto, H. Tamura, T. Maeda, K. Ooi, K. Matsumoto, S. Shiosaka, and M. Tohyama. 2010. Molecular mechanism of kallikrein-related peptidase 8/neuropsin-induced hyperkeratosis in inflamed skin. British Journal of Dermatology 163:466–475.
Terakita, A. 2005. The opsins. Genome biology 6:1–9. BioMed Central.
Terakita, A., and T. Nagata. 2014. Functional Properties of Opsins and their Contribution to Light-Sensing Physiology. jzoo 31:653–659. Zoological Society of Japan.
Vöcking, O., I. Kourtesis, S. C. Tumu, and H. Hausen. 2017. Co-expression of xenopsin and rhabdomeric opsin in photoreceptors bearing microvilli and cilia. eLife 6:e23435.
Vöcking, O., L. Leclère, and H. Hausen. 2021. The rhodopsin-retinochrome system for retinal re-isomerization predates the origin of cephalopod eyes. BMC Ecology and Evolution 21:215.

## Sheet: Table S2
Table S2: Summary of taxonomic distribution and known key functions for cryptochrome (CRY)/photolyase (PL) protein families with references.
CRY-PL family	Taxa†	Functions	References
CPD-I	M, F, P, E, B, A	UV-light induced CPD DNA damage repair	Wuff & Rupert 1962, Sancar & Rupert 1978, Sancar & Sancar 1984
CPD-II (phr)	M, F, P, E, B, A	UV-light induced CPD DNA damage repair	Yasui et al. 1994, Kleiner et al. 1999, Kiontke et al. 2011
CPD-III	M, P, E, B, A	UV-light induced CPD DNA damage repair	Öztürk et al. 2008
PCRY	P	Light sensitive plant cryptochrome, involved with circadian clock regulation and various photomorphogenic roles	Ahmad & Cashmore 1993, Yang et al. 2017
PCRY-like	M, P, E	Largely unknown	Juhas et al. 2014, Oliveri et al. 2014
CRY-DASH	M, F, P, E, B, A	UV-light induced ssDNA damage repair. Also has circadian clock functions; regarded as "intermediate" or "link" between DNA damage repair PLs and cryptochromes	Hitomi et al. 2000, Brudler et al. 2003, Kiontke et al. 2020
PPL	P, E	UV-light induced CPD DNA damage repair	Peterson et al. 1999, Cheng et al. 2007
DCRY (CRY-I)	M	Light-sensitive animal cryptochrome. Photoreceptor activated by blue light, resets circadian clock.	Emery et al. 1998, Stanewsky et al. 1998
CRY4	M	Magnetoreception in migratory vertebrates	Kobayashi et al. 2000, Sheppard et al. 2017, Xu et al. 2021
6-4 PL	M, F, P, E, B, A	UV-light induced 6-4 DNA damage repair	Todo et al. 1993
MCRY (CRY-II)	M	Light-insensitive animal cryptochrome, involved with circadian clock regulation.	Todo et al. 1996, Miyamoto & Sancar 1998, Thresher et al. 1998, Horst et al. 1999
† taxonimc distribution largely based on Deppisch, P., Helfrich-Förster, C., & Senthilan, P. R. (2022). The gain and loss of cryptochrome/photolyase family members during evolution. Genes, 13(9): 1613.
REFERENCES
Ahmad, M., & Cashmore, A. R. (1993). HY4 gene of A. thaliana encodes a protein with characteristics of a blue-light photoreceptor. Nature, 366(6451): 162-166.
Brudler, R., Hitomi, K., Daiyasu, H., Toh, H., Kucho, K. I., Ishiura, M., ... & Getzoff, E. D. (2003). Identification of a new cryptochrome class: structure, function, and evolution. Molecular cell, 11(1); 59-67.
Cheng, L., Lu, X. Y., Xiong, Y., Bai, L. H., Xu, H., Yang, Y., & Cao, Y. (2007). Identification and expression of the gene product encoding a CPD photolyase from Dunaliella salina. Journal of Photochemistry and Photobiology B: Biology, 87(2): 137-143.
Emery, P., So, W. V., Kaneko, M., Hall, J. C., & Rosbash, M. (1998). CRY, a Drosophila clock and light-regulated cryptochrome, is a major contributor to circadian rhythm resetting and photosensitivity. Cell, 95(5): 669-679.
Hitomi, K., Okamoto, K., Daiyasu, H., Miyashita, H., Iwai, S., Toh, H., ... & Todo, T. (2000). Bacterial cryptochrome and photolyase: characterization of two photolyase-like genes of Synechocystis sp. PCC6803. Nucleic acids research, 28(12); 2353-2362.
Horst, G. T. V. D., Muijtjens, M., Kobayashi, K., Takano, R., Kanno, S. I., Takao, M., ... & Yasui, A. (1999). Mammalian Cry1 and Cry2 are essential for maintenance of circadian rhythms. Nature, 398(6728): 627-630.
Juhas, M., von Zadow, A., Spexard, M., Schmidt, M., Kottke, T., & Büchel, C. (2014). A novel cryptochrome in the diatom P haeodactylum tricornutum influences the regulation of light‐harvesting protein levels. The FEBS journal, 281(9): 2299-2311.
Kiontke, S., Geisselbrecht, Y., Pokorny, R., Carell, T., Batschauer, A. and Essen, L.-O. (2011), Crystal structures of an archaeal class II DNA photolyase and its complex with UV-damaged duplex DNA. The EMBO Journal, 30: 4437-4449.
Kiontke, S., Göbel, T., Brych, A., & Batschauer, A. (2020). DASH-type cryptochromes–solved and open questions. Biological Chemistry, 401(12): 1487-1493.
Kleiner, O., Butenandt, J., Carell, T. and Batschauer, A. (1999), Class II DNA photolyase from Arabidopsis thaliana contains FAD as a cofactor. European Journal of Biochemistry, 264: 161-167.
Kobayashi, Y., Ishikawa, T., Hirayama, J., Daiyasu, H., Kanai, S., Toh, H., ... & Todo, T. (2000). Molecular analysis of zebrafish photolyase/cryptochrome family: two types of cryptochromes present in zebrafish. Genes to Cells, 5(9): 725-738.
Miyamoto, Y., & Sancar, A. (1998). Vitamin B2-based blue-light photoreceptors in the retinohypothalamic tract as the photoactive pigments for setting the circadian clock in mammals. Proceedings of the National Academy of Sciences, 95(11): 6097-6102.
Oliveri, P., Fortunato, A. E., Petrone, L., Ishikawa-Fujiwara, T., Kobayashi, Y., Todo, T., ... & Falciatore, A. (2014). The cryptochrome/photolyase family in aquatic organisms. Marine genomics, 14: 23-37.
Ozturk, N., Kao, Y. T., Selby, C. P., Kavaklı, I. H., Partch, C. L., Zhong, D., & Sancar, A. (2008). Purification and characterization of a type III photolyase from Caulobacter crescentus. Biochemistry, 47(39): 10255-10261.
Petersen, J. L., Lang, D. W., & Small, G. D. (1999). Cloning and characterization of a class II DNA photolyase from Chlamydomonas. Plant molecular biology, 40: 1063-1071.
Sancar, A., & Rupert, C. S. (1978). Cloning of the phr gene and amplification of photolyase in Escherichia coli. Gene, 4(4): 295-308.
Sancar, A., & Sancar, G. B. (1984). Escherichia coli DNA photolyase is a flavoprotein. Journal of molecular biology, 172(2): 223-227.
Sheppard, D. M., Li, J., Henbest, K. B., Neil, S. R., Maeda, K., Storey, J., ... & Mackenzie, S. R. (2017). Millitesla magnetic field effects on the photocycle of an animal cryptochrome. Scientific reports: 7(1), 42228.
Stanewsky, R., Kaneko, M., Emery, P., Beretta, B., Wager-Smith, K., Kay, S. A., ... & Hall, J. C. (1998). The cryb mutation identifies cryptochrome as a circadian photoreceptor in Drosophila. Cell, 95(5): 681-692.
Thresher, R. J., Vitaterna, M. H., Miyamoto, Y., Kazantsev, A., Hsu, D. S., Petit, C., ... & Sancar, A. (1998). Role of mouse cryptochrome blue-light photoreceptor in circadian photoresponses. Science, 282(5393): 1490-1494.
Todo, T., Ryo, H., Yamamoto, K., Toh, H., Inui, T., Ayaki, H., ... & Ikenaga, M. (1996). Similarity among the Drosophila (6-4) photolyase, a human photolyase homolog, and the DNA photolyase-blue-light photoreceptor family. Science, 272(5258): 109-112.
Todo, T., Takemori, H., Ryo, H., Lhara, M., Matsunaga, T., Nikaido, O., ... & Nomura, T. (1993). A new photoreactivating enzyme that specifically repairs ultraviolet light-induced (6-4) photoproducts. Nature, 361: 371-374.
Wulff, D. L., & Rupert, C. S. (1962). Disappearance of thymine photodimer in ultraviolet irradiated DNA upon treatment with a photoreactivating enzyme from baker's yeast. Biochemical and Biophysical Research Communications, 7(3): 237-240.
Xu, J., Jarocha, L. E., Zollitsch, T., Konowalczyk, M., Henbest, K. B., Richert, S., ... & Hore, P. J. (2021). Magnetic sensitivity of cryptochrome 4 from a migratory songbird. Nature, 594(7864): 535-540.
Yang, Z., Liu, B., Su, J., Liao, J., Lin, C., & Oka, Y. (2017). Cryptochromes orchestrate transcription regulation of diverse blue light responses in plants. Photochemistry and photobiology, 93(1): 112-127.
Yasui, A., Eker, A.P., Yasuhira, S., Yajima, H., Kobayashi, T., Takao, M. and Oikawa, A. (1994), A new class of DNA photolyases present in various organisms including aplacental mammals.. The EMBO Journal, 13: 6143-6151.

## Sheet: Table S3
Table S3: Summary statistics and BUSCO scores of genome assemblies. Annotations from bolded taxa used for generating opsin and CRY-PL reference sequences.
Taxnomic Information					Assembly Source	Assembly Stats			mollusca_obd10 BUSCO counts					mollusca_obd10 BUSCO %					metazoa_obd10 BUSCO counts					metazoa_obd10 BUSCO %
Species	Class	Order	Family	Code	NCBI Accession# or other source	Scaffolds	Length(Mb)	L/N50(Kb)	C	S	D	F	M	C	S	D	F	M	C	S	D	F	M	C	S	D	F	M
Panopea generosa	Bivalvia	Adapedonta	Hiatellidae	Pgen	GCA_902825435.1_PGEN-v1.0	18	942.353	7/57.744	2788	2609	179	263	2244	52.6534	49.2729	3.38055	4.96695	42.3796	604	572	32	87	263	63.3124	59.9581	3.3543	9.1195	27.5681
Sinonovacula constricta	Bivalvia	Adapedonta	Pharidae	Scon	GCA_007844125.1_ASM784412v1	362	1220.85	8/65.93	4052	3608	444	244	999	76.525	68.1398	8.38527	4.60812	18.8669	873	768	105	38	43	91.5094	80.5031	11.0063	3.98323	4.50734
Solen grandis	Bivalvia	Adapedonta	Solenidae	Sgra	GCA_021229015.1_ASM2122901v1	811	1324.49	9/67.678	3239	3126	113	340	1716	61.1709	59.0368	2.13409	6.42115	32.4079	785	751	34	98	71	82.2851	78.7212	3.56394	10.2725	7.44235
Scapharca broughtonii	Bivalvia	Arcida	Arcidae	Sbro	ftp://parrot.genomics.cn/gigadb/pub/10.5524/100001_101000/100607/Lachesis_assembly.fasta	1026	884.566	9/44.996	4534	4361	173	162	599	85.628	82.3607	3.26723	3.05949	11.3126	879	829	50	14	61	92.1384	86.8973	5.24109	1.46751	6.39413
Scapharca kagoshimensis	Bivalvia	Arcida	Arcidae	Skag	GCA_021292105.1_ASM2129210v1	36	1115.24	9/60.635	4588	3800	788	164	543	86.6478	71.7658	14.882	3.09726	10.255	903	689	214	18	33	94.6541	72.2222	22.4319	1.88679	3.45912
Tegillarca granosa	Bivalvia	Arcida	Arcidae	Tgra	GCA_013375625.1_ASM1337562v1	269	797.648	9/42.617	4566	4374	192	160	569	86.2323	82.6062	3.62606	3.02172	10.746	885	841	44	22	47	92.7673	88.1551	4.61216	2.30608	4.92662
Gari tellinella	Bivalvia	Cardiida	Psammobiidae	Gtel	GCA_922989275.2_xbGarTell2.3	82	1597.63	8/85.279	4216	4156	60	250	829	79.6223	78.4891	1.13314	4.72144	15.6563	905	898	7	30	19	94.8637	94.13	0.733753	3.14465	1.99161
Dreissena polymorpha	Bivalvia	Myida	Dreissenidae	Dpol	GCF_020536995.1_UMN_Dpol_1.0	194	1798.01	6/117.515	4001	3461	540	239	1055	75.6	65.4	10.2	4.5	19.9	870	742	128	45	39	91.195	77.7778	13.4172	4.71698	4.08805
Dreissena rostriformis	Bivalvia	Myida	Dreissenidae	Dros	GCA_007657795.1_UV_Dro_v1.1	18514	1241.7	2630/131.39	2954	2820	134	348	1993	55.7885	53.2578	2.53069	6.57224	37.6393	715	691	24	150	89	74.9476	72.4319	2.51572	15.7233	9.32914
Gigantidas platifrons	Bivalvia	Mytilida	Mytilidae	Gpla	GCA_002080005.1_Bpl_v1.0	65662	1658.19	1261/343.341	4415	4345	70	244	636	83.3805	82.0585	1.322	4.60812	12.0113	884	872	12	47	23	92.6625	91.4046	1.25786	4.92662	2.4109
Limnoperna fortunei	Bivalvia	Mytilida	Mytilidae	Lfor	GCA_003130415.1_ASM313041v1	20580	1673.22	1489/309.123	2968	2898	70	391	1936	56.0529	54.7309	1.322	7.38432	36.5628	637	620	17	184	133	66.7715	64.9895	1.78197	19.2872	13.9413
Modiolus philippinarum	Bivalvia	Mytilida	Mytilidae	Mphi	GCA_002080025.1_Mph_v1.0	74573	2629.56	7755/100.161	3883	3771	112	330	1082	73.3333	71.2181	2.1152	6.23229	20.4344	830	800	30	90	34	87.0021	83.8574	3.14465	9.43396	3.56394
Mytilus californianus	Bivalvia	Mytiloida	Mytilidae	Mcal	GCF_021869535.1_xbMytCali1.0.p	176	1651.97	7/117.872	4555	4497	58	175	565	86.0246	84.9292	1.09537	3.305	10.6704	901	889	12	15	38	94.4444	93.1866	1.25786	1.57233	3.98323
Mytilus edulis	Bivalvia	Mytiloida	Mytilidae	Medu	GCA_905397895.1_MEDL1	3339	1827.09	465/1.097	4387	3457	930	217	691	82.8517	65.288	17.5637	4.09821	13.05	886	662	224	39	29	92.8721	69.392	23.4801	4.08805	3.03983
Mytilus galloprovincialis	Bivalvia	Mytiloida	Mytilidae	Mgal	GCA_900618805.1_MGAL_10	10577	1282.21	1904/207.642	3735	3447	288	253	1307	70.5382	65.0992	5.43909	4.77809	24.6837	755	681	74	88	111	79.1405	71.3836	7.75681	9.22432	11.6352
Mytilus coruscus	Bivalvia	Mytiloida	Mytilidae	Myco	GCA_017311375.1_Mcoruscus_HiC	4434	1566.53	7/99.542	4289	4233	56	178	828	81.0009	79.9433	1.0576	3.36166	15.6374	849	832	17	34	71	88.9937	87.2117	1.78197	3.56394	7.44235
Perna viridis	Bivalvia	Mytiloida	Mytilidae	Pvir	GCA_018327765.1_Pvar_1.0	15933	731.875	49/4.107	4603	4563	40	194	498	86.9311	86.1756	0.75543	3.66383	9.4051	928	925	3	16	10	97.2746	96.9602	0.314465	1.67715	1.04822
Crassostrea ariakensi	Bivalvia	Ostreida	Ostreidae	Cari	GCA_020458035.1_ASM2045803v1	60	663.145	5/66.337	5228	5130	98	19	48	98.7347	96.8839	1.8508	0.358829	0.906516	945	917	28	4	5	99.0566	96.1216	2.93501	0.419287	0.524109
Crassostrea gigas	Bivalvia	Ostreida	Ostreidae	Cgig	GCA_902806645.1_cgigas_uk_roslin_v1	236	647.887	5/58.463	5197	5086	111	28	70	98.1492	96.0529	2.09632	0.528801	1.322	939	909	30	7	8	98.4277	95.283	3.14465	0.733753	0.838574
Crassostrea hongkongensis	Bivalvia	Ostreida	Ostreidae	Chon	GCA_015776775.1_ASM1577677v1	659	608.623	5/55.856	5161	5145	16	48	86	97.4693	97.1671	0.302172	0.906516	1.62417	940	926	14	7	7	98.5325	97.065	1.46751	0.733753	0.733753
Crassostrea virginica	Bivalvia	Ostreida	Ostreidae	Cvir	GCA_002022765.4_C_virginica-3.0	10	684.724	4/75.944	5155	4418	737	36	104	97.356	83.4372	13.9188	0.679887	1.96412	937	735	202	2	15	98.218	77.044	21.174	0.209644	1.57233
Magallana hongkongensis	Bivalvia	Ostreida	Ostreidae	Mhon	CA_016163765.1_CUHK_oyster_2.0	11926	757.928	5/72.332	4975	4771	204	99	221	93.9566	90.1039	3.85269	1.86969	4.17375	916	856	60	25	13	96.0168	89.7275	6.28931	2.62055	1.36268
Saccostrea glomerata	Bivalvia	Ostreida	Ostreidae	Sglo	GCA_003671525.1_Sgl1.0	10101	788.101	242/804.232	4735	4551	184	141	419	89.424	85.949	3.47498	2.66289	7.91313	875	833	42	58	21	91.7191	87.3166	4.40252	6.07966	2.20126
Argopecten irradians concentricus	Bivalvia	Pectinida	Pectinidae	Airr	GCA_004382765.1_QAU_Acon_1.1	82208	874.784	202/1.247	5055	5020	35	78	162	95.4674	94.8064	0.661001	1.47309	3.05949	917	913	4	23	14	96.1216	95.7023	0.419287	2.4109	1.46751
Argopecten purpuratus	Bivalvia	Pectinida	Pectinidae	Apur	ftp://parrot.genomics.cn/gigadb/pub/10.5524/100001_101000/100419/Scallop.genome.fasta	89727	724.781	181/1.022	4811	4779	32	106	378	90.8593	90.255	0.604344	2.00189	7.13881	885	879	6	36	33	92.7673	92.1384	0.628931	3.77358	3.45912
Chlamys farreri	Bivalvia	Pectinida	Pectinidae	Cfar	http://mgb.ouc. edu.cn/cfbase/html/	394181	816.498	376/555.171	4993	4922	71	91	211	94.2965	92.9556	1.34089	1.7186	3.98489	916	877	39	26	12	96.0168	91.9287	4.08805	2.72537	1.25786
Pecten maximus	Bivalvia	Pectinida	Pectinidae	Pmax	GCA_902652985.1_xPecMax1.1	3983	918.306	10/44.824	5076	4974	102	60	159	95.864	93.9377	1.92635	1.13314	3.00283	927	896	31	11	16	97.1698	93.9203	3.24948	1.15304	1.67715
Mizuhopecten yessoensis	Bivalvia	Pectinida	Pectinidae	Pyes	GCA_002113885.2_ASM211388v2	82658	987.568	344/803.631	5164	5118	46	50	81	97.526	96.6572	0.868744	0.944287	1.52975	925	897	28	19	10	96.9602	94.0252	2.93501	1.99161	1.04822
Pinna nobilis	Bivalvia	Pterioida	Pinnoidea	Pnob	GCA_016161895.1_ASM1616189v1	97633	586.483	22547/7.576	1721	1684	37	487	3087	32.5024	31.8036	0.698772	9.19736	58.3003	391	381	10	377	186	40.9853	39.9371	1.04822	39.5178	19.4969
Pinctada fucata	Bivalvia	Pterioida	Pteriidae	Pfuc	GCA_028253585.1_Pfu_4.1B	29306	817.713	1343/167.369	3839	3764	75	337	1119	72.5024	71.0859	1.41643	6.36449	21.1331	775	755	20	123	56	81.2369	79.1405	2.09644	12.8931	5.87002
Pinctada imbricata	Bivalvia	Pterioida	Pteriidae	Pimb	GCA_002216045.1_PinMar1.0	5039	990.984	6/59.032	4039	3534	505	258	998	76.2795	66.7422	9.5373	4.87252	18.848	812	705	107	59	83	85.1153	73.8994	11.2159	6.18449	8.70021
Margaritifera margaritifera	Bivalvia	Unionida	Margaritiferidae	Mmar	GCA_015947965.1_ASM1594796v1	105182	2472.07	2393/288.726	4210	4130	80	291	794	79.509	77.9981	1.51086	5.49575	14.9953	891	880	11	48	15	93.3962	92.2432	1.15304	5.03145	1.57233
Megalonaias nervosa	Bivalvia	Unionida	Unionidae	Mner	CA_016617855.1_ASM1661785v1	96310	2365.22	12467/50.649	2862	2792	70	398	2035	54.051	52.729	1.322	7.51653	38.4325	682	669	13	138	134	71.4885	70.1258	1.36268	14.4654	14.0461
Potamilus streckersoni	Bivalvia	Unionida	Unionidae	Pstr	GCA_016746295.1_UT_Pstr_1.0	2366	1776.76	245/2.051	4396	4326	70	223	676	83.0217	81.6997	1.322	4.21152	12.7668	906	893	13	22	26	94.9686	93.6059	1.36268	2.30608	2.72537
Lutraria rhynchaena	Bivalvia	Venerida	Mactridae	Lrhy	CA_008271625.1_LuRhyn_1.0	622	543.903	74/2.144	4258	4172	86	236	801	80.4155	78.7913	1.62417	4.45703	15.1275	901	887	14	35	18	94.4444	92.9769	1.46751	3.66876	1.88679
Cyclina sinensis	Bivalvia	Venerida	Veneridae	Csin	GCA_012932295.1_ASM1293229v1	187	903.12	9/46.47	4149	3786	363	250	896	78.3569	71.5014	6.85552	4.72144	16.9216	887	802	85	30	37	92.9769	84.0671	8.90985	3.14465	3.87841
Mercenaria mercenaria	Bivalvia	Venerida	Veneridae	Mmer	GCA_014805675.1_ASM1480567v1	1537	1788.35	9/91.379	3960	3837	123	266	1069	74.7875	72.4646	2.32295	5.02361	20.1889	870	832	38	30	54	91.195	87.2117	3.98323	3.14465	5.66038
Ruditapes philippinarum	Bivalvia	Venerida	Veneridae	Rphi	GCA_009026015.1_ASM902601v1	26963	1123.16	11/46.349	4034	3944	90	288	973	76.1851	74.4854	1.69972	5.43909	18.3758	866	850	16	53	35	90.7757	89.0985	1.67715	5.55556	3.66876
Archivesica marissinica	Bivalvia	Venerida	Vesicomyidae	Amar	GCA_014843695.1_ASM1484369v1	4005	1544.61	9/74.313	3861	3799	62	270	1164	72.9178	71.7469	1.17092	5.09915	21.983	856	840	16	60	38	89.7275	88.0503	1.67715	6.28931	3.98323
Nautilus pompilius	Cephalopoda	Nautilida	Nautilidae	Npom	GCA_018389105.1_ASM1838910v1	2743	729.019	181/1.095	3957	3869	88	250	1088	74.7309	73.0689	1.66195	4.72144	20.5477	888	866	22	23	43	93.0818	90.7757	2.30608	2.4109	4.50734
Hapalochlaena maculosa	Cephalopoda	Octopoda	Octopodidae	Hmac	GCA_015501135.1_ASM1550113v1	48284	4009.6	1044/931.835	3808	3785	23	260	1227	71.9169	71.4825	0.434372	4.91029	23.1728	815	810	5	86	53	85.4298	84.9057	0.524109	9.01468	5.55556
Octopus bimaculoides	Cephalopoda	Octopoda	Octopodidae	Obim	GCA_001194135.1_Octopus_bimaculoides_v2_0	151674	2338.19	1333/475.182	4672	4647	25	227	396	88.2342	87.762	0.472144	4.28706	7.47875	898	895	3	34	22	94.13	93.8155	0.314465	3.56394	2.30608
Octopus minor	Cephalopoda	Octopoda	Octopodidae	Omin	ftp://parrot.genomics.cn/gigadb/pub/10.5524/100001_101000/100503/Ominor.genome.fasta.gz	41584	5090.35	6798/196.941	3325	2805	520	273	1697	62.7951	52.9745	9.82059	5.15581	32.0491	738	596	142	107	109	77.3585	62.4738	14.8847	11.2159	11.4256
Octopus sinensis	Cephalopoda	Octopoda	Octopodidae	Osin	GCA_006345805.1_ASM634580v1	13515	2719.14	10/105.893	4593	4510	83	191	511	86.7422	85.1747	1.56752	3.60718	9.65061	913	863	50	25	16	95.7023	90.4612	5.24109	2.62055	1.67715
Sepia pharaonis	Cephalopoda	Sepiida	Sepiidae	Spha	GCA_903632075.3_SPHA2.0	5642	4785.53	726/1.926	3938	3893	45	243	1114	74.372	73.5222	0.849858	4.58924	21.0387	866	862	4	52	36	90.7757	90.3564	0.419287	5.45073	3.77358
Euprymna scolopes	Cephalopoda	Sepiolida	Sepiolidae	Esco	GCA_004765925.1_PBRC_Esco_1.0	59146	5280.01	397/3.55	3302	3253	49	341	1652	62.3607	61.4353	0.925401	6.44004	31.1992	794	787	7	104	56	83.2285	82.4948	0.733753	10.9015	5.87002
Architeuthis dux	Cephalopoda	Teuthida	Architeuthidae	Adux	GCA_006491835.1_UP_Adux	7373	2693.62	160/4.853	3767	3718	49	251	1277	71.1426	70.2172	0.925401	4.74032	24.1171	856	852	4	53	45	89.7275	89.3082	0.419287	5.55556	4.71698
Aplysia californica	Gastropoda	Aplysiid	Aplysiidae	Acal	GCA_000002075.2_AplCal3.0	4331	927.296	291/917.541	4750	4741	9	132	413	89.7073	89.5373	0.169972	2.49292	7.79981	890	888	2	30	34	93.2914	93.0818	0.209644	3.14465	3.56394
Lanistes nyassanus	Gastropoda	Architaenioglossa	Ampullariidae	Lnya	GCA_004794575.1_ASM479457v1	17149	507.389	455/317.839	4090	4043	47	267	938	77.2427	76.3551	0.88763	5.04249	17.7148	893	884	9	37	24	93.6059	92.6625	0.943396	3.87841	2.51572
Marisa cornuarietis	Gastropoda	Architaenioglossa	Ampullariidae	Maco	GCA_004794655.1_Mca_v2.0	659	535.287	29/4.359	4276	4247	29	229	790	80.7554	80.2077	0.547686	4.32483	14.9197	906	900	6	31	17	94.9686	94.3396	0.628931	3.24948	1.78197
Pomacea canaliculata	Gastropoda	Architaenioglossa	Ampullariidae	Pcan	GCA_003073045.1_ASM307304v1	24	440.16	6/31.531	4166	4133	33	254	875	78.678	78.0548	0.623229	4.79698	16.525	905	901	4	30	19	94.8637	94.4444	0.419287	3.14465	1.99161
Pomacea maculata	Gastropoda	Architaenioglossa	Ampullariidae	Pmac	GCA_004794325.1_ASM479432v1	3908	432.265	315/375.864	4188	4161	27	262	845	79.0935	78.5836	0.509915	4.94806	15.9585	909	906	3	29	16	95.283	94.9686	0.314465	3.03983	1.67715
Haliotis cracherodii	Gastropoda	Lepetellida	Haliotidae	Hcra	GCA_022045235.1_xgHalCrac1.p	81	1182.25	9/60.097	4558	4509	49	237	500	86.0812	85.1558	0.925401	4.47592	9.44287	929	927	2	18	7	97.3795	97.1698	0.209644	1.88679	0.733753
Haliotis discus	Gastropoda	Lepetellida	Haliotidae	Hdis	ftp://parrot.genomics.cn/gigadb/pub/10.5524/100001_101000/100281/Haliotis.fa	80032	1865.47	2320/200.099	3868	3528	340	361	1066	73.05	66.6289	6.42115	6.81775	20.1322	841	755	86	88	25	88.1551	79.1405	9.01468	9.22432	2.62055
Haliotis fulgens	Gastropoda	Lepetellida	Haliotidae	Hful	https://db.abalone.dbgenome.org/downloads/10	5809	1165.52	9/62.148	4470	4406	64	273	552	84.4193	83.2106	1.20869	5.15581	10.4249	917	904	13	28	9	96.1216	94.7589	1.36268	2.93501	0.943396
Haliotis laevigata	Gastropoda	Lepetellida	Haliotidae	Hlae	https://abalonedb.org/wp-content/uploads/2020/09/genome.fasta.gz	105413	1762.68	5202/81.233	3513	3410	103	388	1394	66.3456	64.4004	1.94523	7.32767	26.3267	767	747	20	137	50	80.3983	78.3019	2.09644	14.3606	5.24109
Haliotis rubra	Gastropoda	Lepetellida	Haliotidae	Hrub	GCA_003918875.1_ASM391887v1	2854	1378.27	304/1.228	4367	4255	112	273	655	82.474	80.3588	2.1152	5.15581	12.3702	908	889	19	29	17	95.1782	93.1866	1.99161	3.03983	1.78197
Haliotis rufescens	Gastropoda	Lepetellida	Haliotidae	Hruf	GCA_003343065.1_H.ruf_v1.0	8371	1498.7	214/1.896	4447	4301	146	265	583	83.9849	81.2276	2.75732	5.00472	11.0104	912	873	39	26	16	95.5975	91.5094	4.08805	2.72537	1.67715
Haliotis sorenseni	Gastropoda	Lepetellida	Haliotidae	Hsor	https://db.abalone.dbgenome.org/downloads/9	23058	1204.81	721/444.717	4068	4008	60	313	914	76.8272	75.6941	1.13314	5.91124	17.2616	881	875	6	41	32	92.348	91.7191	0.628931	4.29769	3.3543
Conus betulinus	Gastropoda	Neogastropoda	Conidae	Cbet	GCA_016801955.1_ASM1680195v1	41413	3429.63	3759/232.489	3451	2905	546	300	1544	65.1747	54.8631	10.3116	5.66572	29.1596	855	738	117	50	49	89.6226	77.3585	12.2642	5.24109	5.13627
Conus ventricosus	Gastropoda	Neogastropoda	Conidae	Cven	GCA_018398815.1_ASM1839881v1	19399	3592.06	16/93.52	3313	2975	338	263	1719	62.5685	56.1851	6.38338	4.96695	32.4646	800	766	34	81	73	83.8574	80.2935	3.56394	8.49057	7.65199
Phymorhynchus buccinoides	Gastropoda	Neogastropoda	Raphitomidae	Pbuc	GCA_017654935.1_ASM1765493v1	18181	2114.59	1465/336.037	4037	3177	860	248	1010	76.2417	60	16.2417	4.68366	19.0746	883	725	158	43	28	92.5577	75.9958	16.5618	4.50734	2.93501
Achatina fulica	Gastropoda	Stylommatophora	Achatinidae	Aful	ftp://parrot.genomics.cn/gigadb/pub/10.5524/100001_101000/100647/Achatina_rebuild.fasta	1500	1855.89	13/59.589	4263	3670	593	163	869	80.5099	69.3107	11.1992	3.07838	16.4117	891	837	54	29	34	93.3962	87.7358	5.66038	3.03983	3.56394
Achatina immaculata	Gastropoda	Stylommatophora	Achatinidae	Aimm	GCA_009760885.1_ASM976088v1	563	1653.15	11/56.368	4753	3822	931	125	417	89.7639	72.1813	17.5826	2.36072	7.87535	920	860	60	19	15	96.4361	90.1468	6.28931	1.99161	1.57233
Arion vulgaris	Gastropoda	Stylommatophora	Arionidae	Avul	GCA_020796225.1_ASM2079622v1	6751	1541.03	10/64.343	4571	3771	800	135	589	86.3267	71.2181	15.1086	2.54958	11.1237	899	841	58	26	29	94.2348	88.1551	6.07966	2.72537	3.03983
Cepaea nemoralis	Gastropoda	Stylommatophora	Helicidae	Cnem	GCA_014155875.1_NBC_Cnem_1.0	28537	3490.93	3035/333.11	4467	3347	1120	169	659	84.3626	63.2106	21.152	3.19169	12.4457	896	712	184	31	27	93.9203	74.6331	19.2872	3.24948	2.83019
Candidula unifasciata	Gastropoda	Stylommatophora	Hygromiidae	Cuni	GCA_905116865.2_CUNI_anot_genome.v2	8586	1356.66	940/398.52	4553	3802	751	168	574	85.9868	71.8036	14.1832	3.1728	10.8404	909	835	74	23	22	95.283	87.5262	7.75681	2.4109	2.30608
Phorcus lineatus	Gastropoda	Trochida	Trochidae	Plin	GCA_921293015.1_xgPhoLine1.1	79	957.854	8/49.791	4532	4500	32	232	531	85.5902	84.9858	0.604344	4.38149	10.0283	935	932	3	13	6	98.0084	97.6939	0.314465	1.36268	0.628931
Steromphala cineraria	Gastropoda	Trochida	Trochidae	Scin	GCA_916613615.1_xgSteCine2.1	284	1270.5	8/70.749	4525	4483	42	259	511	85.458	84.6648	0.793201	4.89141	9.65061	931	925	6	14	9	97.5891	96.9602	0.628931	1.46751	0.943396
Batillaria attramentaria	Gastropoda		Batillariidae	Batt	GCA_018292915.1_EWHU_Batt_1.0	863	717.569	158/1.291	4201	3995	206	263	831	79.339	75.4485	3.89046	4.96695	15.6941	907	872	35	29	18	95.0734	91.4046	3.66876	3.03983	1.88679
Lottia gigantea	Gastropoda		Lottiidae	Lgig	GCA_000327385.1_Helro1	4469	359.506	51/1.87	4818	4790	28	275	202	90.9915	90.4627	0.528801	5.19358	3.81492	926	919	7	21	7	97.065	96.3312	0.733753	2.20126	0.733753
Radix auricularia	Gastropoda		Lymnaeidae	Raur	GCA_002072015.1_ASM207201v1	4823	909.764	476/578.73	4783	4731	52	127	385	90.3305	89.3484	0.982059	2.39849	7.27101	918	907	11	20	16	96.2264	95.0734	1.15304	2.09644	1.67715
Patella pellucida	Gastropoda		Patellidae	Ppel	GCA_917208275.1_xgPatPell1.1	63	712.072	4/87.164	4640	4592	48	271	384	87.6298	86.7233	0.906516	5.11804	7.25212	930	924	6	15	9	97.4843	96.8553	0.628931	1.57233	0.943396
Chrysomallon squamiferum	Gastropoda		Peltospiridae	Csqu	GCA_012295275.1_Csq_v1.1.fa	22	404.611	6/30.197	4418	4374	44	259	618	83.4372	82.6062	0.830973	4.89141	11.6714	928	921	7	15	11	97.2746	96.5409	0.733753	1.57233	1.15304
Gigantopelta aegis	Gastropoda		Peltospiridae	Gaeg	ftp://parrot.genomics.cn/gigadb/pub/10.5524/100001_101000/100817/Gigantopelta_aegis_genome.fa	5231	1149.61	6/81.591	4420	4363	57	274	601	83.475	82.3985	1.07649	5.17469	11.3503	917	876	41	24	13	96.1216	91.8239	4.29769	2.51572	1.36268
Elysia chlorotica	Gastropoda		Plakobranchidae	Echl	GCA_003991915.1_ElyChl2.0	9989	557.48	386/441.954	4353	4321	32	211	731	82.2096	81.6053	0.604344	3.98489	13.8055	906	899	7	29	19	94.9686	94.2348	0.733753	3.03983	1.99161
Elysia marginata	Gastropoda		Plakobranchidae	Emar	GCA_019649035.1_Ema_v1	14149	790.322	967/225.654	4140	4102	38	245	910	78.187	77.4693	0.717658	4.62701	17.186	849	842	7	70	35	88.9937	88.26	0.733753	7.33753	3.66876
Plakobranchus ocellatus	Gastropoda		Plakobranchidae	Poce	GCA_019648995.1_PoB_v1	8647	927.889	191/1.454	4533	4483	50	170	592	85.6091	84.6648	0.944287	3.21058	11.1804	906	899	7	28	20	94.9686	94.2348	0.733753	2.93501	2.09644
Patella vulgata	Gastropoda		Plakobranchidae	Pvul	GCF_932274485.1_xgPatVulg1.1	14	694.484	4/87.765	4667	4617	50	274	354	88.1398	87.1955	0.944287	5.17469	6.68555	932	925	7	15	7	97.6939	96.9602	0.733753	1.57233	0.733753
Biomphalaria glabrata	Gastropoda		Planorbidae	Bgla	GCA_000457365.1_ASM45736v1	331400	916.374	3093/48.059	4698	4647	51	343	254	88.7252	87.762	0.963173	6.47781	4.79698	843	816	27	77	34	88.3648	85.5346	2.83019	8.07128	3.56394
Biomphalaria straminea	Gastropoda		Planorbidae	Bstr	GCA_021533235.1_Bstr_hk_v1	84585	1004.75	15/25.273	4399	3945	454	312	584	83.0784	74.5042	8.57413	5.89235	11.0293	844	742	102	74	36	88.4696	77.7778	10.6918	7.75681	3.77358
Bulinus truncatus	Gastropoda		Planorbidae	Btru	GCA_021962125.1_Btru.v1	523	1221.78	68/4.957	4890	3800	1090	145	260	92.3513	71.7658	20.5855	2.73843	4.91029	921	689	232	15	18	96.5409	72.2222	24.3187	1.57233	1.88679
Acanthopleura granulata	Polyplacophora	Neoloricata	Chitonidae	Agra	GCA_016165875.1_ASM1616587v1	87	606.537	9/23.921	4109	4057	52	253	933	77.6015	76.6195	0.982059	4.77809	17.6204	914	908	6	22	18	95.8071	95.1782	0.628931	2.30608	1.88679

## Sheet: Table S4
Table S4: Reference opsin sequence information.
ClassifiedName	OpsinFamily	RefName	#Exons	AA_length
Acal-opn5	opn5	XP_012946057.2	2	162
Acal-opnGq-nc1	r-nc	XP_005094193.1	3	367
Acal-opnGq-nc2	r-nc	XP_012943629.1	4	365
Acal-opnGx	Gx	XP_012938994.2	6	475
Acal-RTC	RTC	XP_035824590.1	6	339
Aval-opn5a_AA	opn5	BBH84661.1	N/A	425
Aval-opn5b_AA	opn5	BBH84662.2	N/A	367
Bgla-opnGq	r	XP_013096913.1	6	398
Bgla-opnGq-nc1	r-nc	XP_013061934.1	4	353
Bgla-opnGq-nc2	r-nc	XP_013083242.1	4	354
Bgla-opnGx1	Gx	XP_013068875.1	6	362
Bgla-opnGx2	Gx	XP_013088307.1	7	590
Bgla-RTC	RTC	XP_013096913.1	6	321
Cgig-opn5	opn5	XP_034336070.1	4	298
Cgig-opnGq	r	XP_011447068.2	4	519
Cgig-opnGq-nc1	r-nc	XP_011431889.1	3	365
Cgig-opnGq-nc2	r-nc	XP_011441684.1	3	381
Cgig-opnGx1	Gx	XP_011412506.2	3	386
Cgig-opnGx2	Gx	XP_011412507.2	3	396
Cgig-opnGx3	Gx	XP_011421213.1	3	374
Cgig-opnGx4	Gx	XP_011446670.2	3	353
Cgig-opnGx5	Gx	XP_034308479.1	3	359
Cgig-peropsin	peropsin	XP_011435061.2	6	331
Cgig-RTC	RTC	XP_011438181.2	6	299
Ipar-opnGx	Gx	BAR90773.1	N/A	446
Lgig-opn5a	opn5	XP_009048325.1	4	319
Lgig-opn5b	opn5	XP_009051341.1	4	272
Lgig-opnGo1	Go	XP_009045392.1	6	365
Lgig-opnGo2	Go	XP_009049184.1	5	346
Lgig-opnGo3	Go	XP_009053517.1	5	321
Lgig-opnGo4	Go	XP_009058695.1	3	315
Lgig-opnGo5	Go	XP_009058696.1	3	308
Lgig-opnGq	r	XP_009065095.1	3	551
Lgig-opnGq-nc1	r-nc	XP_009045325.1	3	333
Lgig-opnGq-nc2	r-nc	XP_009062294.1	3	385
Lgig-opnGx	Gx	XP_009053448.1	3	383
Lgig-opnUNK	unk	XP_009051446.1	6	302
Lgig-peropsin	peropsin	XP_009065058.1	5	302
Lgig-RTC	RTC	XP_009060307.1	6	298
Obim-opnGq	r	XP_014782988.1	3	455
Obim-opnGq-nc	r-nc	XP_014772180.1	5	380
Obim-peropsin	peropsin	XP_014779785.1	6	325
Obim-RTC	RTC	XP_014770715.1	6	304
Pcan-opn5	opn5	XP_025092468.1	6	378
Pcan-opnGo1	Go	XP_025103453.1	6	368
Pcan-opnGo2	Go	XP_025098345.1	6	382
Pcan-opnGo3	Go	XP_025098521.1	6	384
Pcan-opnGq	r	XP_025114680.1	8	610
Pcan-opnGq-nc1	r-nc	XP_025099879.1	4	342
Pcan-opnGq-nc2	r-nc	XP_025112895.1	3	402
Pcan-opnGq-nc3	r-nc	XP_025104434.1	4	422
Pcan-opnGx1	Gx	XP_025107396.1	5	448
Pcan-opnGx2	Gx	XP_025104835.1	3	379
Pcan-RTC	RTC	XM_025257487.1	6	327
Pmax-opn5	opn5	XP_033747186.1	5	361
Pmax-opnGo1	Go	XP_033749475.1	5	407
Pmax-opnGo2	Go	XP_033739546.1	6	364
Pmax-opnGq1	r	XP_033748809.1	3	490
Pmax-opnGq2	r	XP_033748010.1	1	453
Pmax-opnGq3	r	XP_033747547.1	1	459
Pmax-opnGq4	r	XP_033747548.1	1	479
Pmax-opnGq-nc1	r-nc	N/A	3	408
Pmax-opnGq-nc2	r-nc	XP_033739546.1	2	272
Pmax-opnGx1a	Gx	XP_033732128.1	3	377
Pmax-opnGx1b	Gx	XP_033748186.1	3	389
Pmax-opnGx2	Gx	XP_033751107.1	3	400
Pmax-opnGx3a	Gx	XP_033726492.1	3	377
Pmax-opnGx3b	Gx	N/A	3	364
Pmax-opnGx3c	Gx	XP_033727601.1	3	359
Pmax-opnGx4a	Gx	XP_033727976.1	3	371
Pmax-opnGx4b	Gx	XP_033763106.1	3	310
Pmax-RTC	RTC	XP_033733839.1	6	309
Sbro-Go	Go	EVM0011785.1	5	322
Sbro-opn5a	opn5	EVM0001518.1	5	299
Sbro-opn5b	opn5	EVM0000042.1	5	391
Sbro-opnGq	r	EVM0023984.1	3	540
Sbro-opnGq-nc1	r-nc	EVM0018193.1	3	370
Sbro-opnGq-nc2	r-nc	EVM0023922.1	3	398
Sbro-opnGx1	Gx	EVM0013811.1	5	552
Sbro-opnGx2	Gx	EVM0010644.1	3	339
Sbro-opnGx3	Gx	EVM0001189.1	3	410
Sbro-opnGx4	Gx	EVM0020837.1	3	374
Sbro-opnGx5	Gx	EVM0003369.1	3	395
Sbro-opnGx6	Gx	EVM0010698.1	3	421
Sbro-opnGx7	Gx	EVM0009229.1	3	316
Sbro-peropsin	peropsin	EVM0010574.1	6	318
Sbro-RTC	RTC	EVM0000210.1	6	305
Scon-opn5a	opn5	evm.model.Chr9.224	5	384
Scon-opn5b	opn5	evm.model.Chr9.228	5	384
Scon-opnGq	r	evm.model.Chr1.3176	4	593
Scon-opnGq-nc	r-nc	evm.model.Chr1.1938	3	343
Scon-opnGxa1	Gx	evm.model.Chr1.2377	4	381
Scon-opnGxa2	Gx	evm.model.Chr1.2946	4	397
Scon-opnGxb1	Gx	evm.model.Chr5.850	5	389
Scon-opnGxb2	Gx	evm.model.Chr5.892	5	389
Scon-opnGxb3	Gx	evm.model.Chr1.60	5	393
Scon-opnGxb4	Gx	evm.model.Chr7.1255	5	393
Scon-opnGxb6	Gx	evm.model.Chr19.203	4	411
Scon-opnGxb7	Gx	evm.model.Chr19.207	5	379
Scon-opnGxs1	Gx	evm.model.Chr2.2758	3	381
Scon-opnGxs2	Gx	evm.model.Chr19.721	3	348
Scon-opnGxs3	Gx	evm.model.Chr19.741	3	340
Scon-opnGxs4	Gx	evm.model.Chr13.1472	4	304
Scon-opnGxs6	Gx	evm.model.Chr8.1997	3	313
Scon-opnGxs7	Gx	evm.model.Chr8.856	3	340
Scon-opnUNK	unk	evm.model.Chr17.756	3	347
Scon-peropsin	peropsin	evm.model.Chr1.2956	6	326
Scon-RTCa	RTC	evm.model.Chr11.567.1	6	299
Scon-RTCb	RTC	evm.model.Chr11.539	6	299

## Sheet: Table S5
Table S5: BITACORA results for opsins and cryptochromes.
Species	Class	Order	Family	SpeciesCode	BITACORA-opsin	K296	BITACORA-CRYPL	FAD7_DNApls
Aplysia californica	Gastropoda	Aplysiid	Aplysiidae	Acal	147	9	7	5
Architeuthis dux	Cephalopoda	Teuthida	Architeuthidae	Adux	138	4	3	3
Achatina fulica	Gastropoda	Stylommatophora	Achatinidae	Aful	133	7	5	2
Acanthopleura granulata	Polyplacophora	Neoloricata	Chitonidae	Agra	204	15	6	6
Achatina immaculata	Gastropoda	Stylommatophora	Achatinidae	Aimm	166	6	3	3
Argopecten irradians concentricus	Bivalvia	Pectinida	Pectinidae	Airr	254	15	7	5
Archivesica marissinica	Bivalvia	Venerida	Vesicomyidae	Amar	177	0	0	0
Argopecten purpuratus	Bivalvia	Pectinida	Pectinidae	Apur	228	17	7	6
Arion vulgaris	Gastropoda	Stylommatophora	Arionidae	Avul	181	7	5	2
Batillaria attramentaria	Gastropoda		Batillariidae	Batt	435	14	8	7
Biomphalaria glabrata	Gastropoda		Planorbidae	Bgla	191	7	7	6
Biomphalaria straminea	Gastropoda		Planorbidae	Bstr	185	6	10	7
Bulinus truncatus	Gastropoda		Planorbidae	Btru	251	9	8	6
Crassostrea ariakensi	Bivalvia	Ostreida	Ostreidae	Cari	136	11	6	6
Conus betulinus	Gastropoda	Neogastropoda	Conidae	Cbet	522	6	13	7
Chlamys farreri	Bivalvia	Pectinida	Pectinidae	Cfar	271	13	6	4
Crassostrea gigas	Bivalvia	Ostreida	Ostreidae	Cgig	134	12	9	5
Crassostrea hongkongensis	Bivalvia	Ostreida	Ostreidae	Chon	129	9	6	6
Cepaea nemoralis	Gastropoda	Stylommatophora	Helicidae	Cnem	256	4	6	6
Cyclina sinensis	Bivalvia	Venerida	Veneridae	Csin	157	21	8	7
Chrysomallon squamiferum	Gastropoda		Peltospiridae	Csqu	162	0	1	1
Candidula unifasciata	Gastropoda	Stylommatophora	Hygromiidae	Cuni	252	6	3	3
Conus ventricosus	Gastropoda	Neogastropoda	Conidae	Cven	337	14	14	5
Crassostrea virginica	Bivalvia	Ostreida	Ostreidae	Cvir	105	12	8	6
Dreissena polymorpha	Bivalvia	Myida	Dreissenidae	Dpol	200	55	15	11
Dreissena rostriformis	Bivalvia	Myida	Dreissenidae	Dros	669	36	11	5
Elysia chlorotica	Gastropoda		Plakobranchidae	Echl	114	9	7	7
Elysia marginata	Gastropoda		Plakobranchidae	Emar	123	4	6	4
Euprymna scolopes	Cephalopoda	Sepiolida	Sepiolidae	Esco	123	4	7	3
Gigantopelta aegis	Gastropoda		Peltospiridae	Gaeg	186	0	7	2
Gigantidas platifrons	Bivalvia	Mytilida	Mytilidae	Gpla	392	23	7	5
Gari tellinella	Bivalvia	Cardiida	Psammobiidae	Gtel	170	14	7	6
Haliotis cracherodii	Gastropoda	Lepetellida	Haliotidae	Hcra	176	21	6	5
Haliotis discus	Gastropoda	Lepetellida	Haliotidae	Hdis	268	21	12	5
Haliotis fulgens	Gastropoda	Lepetellida	Haliotidae	Hful	168	19	7	5
Haliotis laevigata	Gastropoda	Lepetellida	Haliotidae	Hlae	241	20	11	7
Hapalochlaena maculosa	Cephalopoda	Octopoda	Octopodidae	Hmac	118	4	3	3
Haliotis rubra	Gastropoda	Lepetellida	Haliotidae	Hrub	219	20	8	6
Haliotis rufescens	Gastropoda	Lepetellida	Haliotidae	Hruf	234	22	8	6
Haliotis sorenseni	Gastropoda	Lepetellida	Haliotidae	Hsor	233	20	6	3
Lottia gigantea	Gastropoda		Lottiidae	Lgig	182	14	7	6
Lanistes nyassanus	Gastropoda	Architaenioglossa	Ampullariidae	Lnya	189	12	7	5
Lutraria rhynchaena	Bivalvia	Venerida	Mactridae	Lrhy	228	9	6	6
Marisa cornuarietis	Gastropoda	Architaenioglossa	Ampullariidae	Maco	202	12	10	8
Mytilus californianus	Bivalvia	Mytiloida	Mytilidae	Mcal	205	24	11	8
Mytilus edulis	Bivalvia	Mytiloida	Mytilidae	Medu	389	30	9	6
Mytilus galloprovincialis	Bivalvia	Mytiloida	Mytilidae	Mgal	383	28	10	5
Magallana hongkongensis	Bivalvia	Ostreida	Ostreidae	Mhon	131	13	9	6
Margaritifera margaritifera	Bivalvia	Unionida	Margaritiferidae	Mmar	290	18	7	5
Mercenaria mercenaria	Bivalvia	Venerida	Veneridae	Mmer	195	23	15	13
Megalonaias nervosa	Bivalvia	Unionida	Unionidae	Mner	271	20	12	7
Modiolus philippinarum	Bivalvia	Mytilida	Mytilidae	Mphi	425	23	11	8
Mytilus coruscus	Bivalvia	Mytiloida	Mytilidae	Myco	220	20	6	5
Nautilus pompilius	Cephalopoda	Nautilida	Nautilidae	Npom	148	3	3	2
Octopus bimaculoides	Cephalopoda	Octopoda	Octopodidae	Obim	140	4	4	2
Octopus minor	Cephalopoda	Octopoda	Octopodidae	Omin	123	4	4	3
Octopus sinensis	Cephalopoda	Octopoda	Octopodidae	Osin	104	4	3	2
Phymorhynchus buccinoides	Gastropoda	Neogastropoda	Raphitomidae	Pbuc	684	24	5	5
Pomacea canaliculata	Gastropoda	Architaenioglossa	Ampullariidae	Pcan	125	12	7	5
Pinctada fucata	Bivalvia	Pterioida	Pteriidae	Pfuc	338	14	11	6
Pinctada imbricata	Bivalvia	Pterioida	Pteriidae	Pimb	214	11	10	5
Phorcus lineatus	Gastropoda	Trochida	Trochidae	Plin	145	22	7	5
Pomacea maculata	Gastropoda	Architaenioglossa	Ampullariidae	Pmac	268	13	6	5
Pecten maximus	Bivalvia	Pectinida	Pectinidae	Pmax	175	18	7	5
Plakobranchus ocellatus	Gastropoda		Plakobranchidae	Poce	131	9	10	7
Patella pellucida	Gastropoda		Patellidae	Ppel	135	13	6	5
Potamilus streckersoni	Bivalvia	Unionida	Unionidae	Pstr	231	16	10	5
Perna viridis	Bivalvia	Mytiloida	Mytilidae	Pvir	320	19	7	6
Patella vulgata	Gastropoda		Plakobranchidae	Pvul	125	16	6	5
Mizuhopecten yessoensis	Bivalvia	Pectinida	Pectinidae	Pyes	272	13	7	6
Radix auricularia	Gastropoda		Lymnaeidae	Raur	328	7	8	6
Ruditapes philippinarum	Bivalvia	Venerida	Veneridae	Rphi	241	31	7	7
Scapharca broughtonii	Bivalvia	Arcida	Arcidae	Sbro	187	21	8	6
Steromphala cineraria	Gastropoda	Trochida	Trochidae	Scin	148	20	7	6
Sinonovacula constricta	Bivalvia	Adapedonta	Pharidae	Scon	139	23	10	5
Saccostrea glomerata	Bivalvia	Ostreida	Ostreidae	Sglo	309	12	10	7
Solen grandis	Bivalvia	Adapedonta	Solenidae	Sgra	159	19	10	8
Scapharca kagoshimensis	Bivalvia	Arcida	Arcidae	Skag	198	21	10	7
Sepia pharaonis	Cephalopoda	Sepiida	Sepiidae	Spha	137	5	5	5
Tegillarca granosa	Bivalvia	Arcida	Arcidae	Tgra	194	19	15	9

## Sheet: Table 6
Table S6: External data used in opsin phylogenetic analysis.
Source	opsin	Taxa	Figures
Vöcking et al. (2017)	N/A outgroups		All opsin figures
Speiser et al. (2014); r_opsin_20_rtrans.fas from LIT_1.1 (https://github.com/MartinGuehmann/PIA2)	r-opsins	deuterostomes, arthropods, annelinds, mollusks	Figure 1, Figure S6-7
	RGR/Peropsin/RTC	deuterostomes, arthropods, annelinds, mollusks
	Go-opsins	deuterostomes, mollusks
	xenopsins	deuterostomes, mollusks
	c-opsins	deuterostomes, arthropods, annelids
	cnidopsins	cnidarians
Gühmann et al. (2022)	xenopsins	brachiopods, platyhelminthes, rotifers
	cnidopsins	cnidarians
Ramirez et al. (2016)	chaopsins	deuterostomes (echinoderms only)	Figure S8, S9
	ctenopsins	ctenophores
	bathyopsin	deutorstomes (echinoderms only), brachiopods
Gornik et al. (2020)	ASO-I	cnidarians
	ASO-II	cnidarians
REFERENCES
Gornik, S. G., Bergheim, B. G., Morel, B., Stamatakis, A., Foulkes, N. S., & Guse, A. (2021). Photoreceptor diversification accompanies the evolution of Anthozoa. Molecular biology and evolution, 38(5): 1744-1760.
Gühmann, M., Porter, M. L., & Bok, M. J. (2022). The Gluopsins: Opsins without the Retinal Binding Lysine. Cells, 11(15): 2441.
Ramirez, M. D., Pairett, A. N., Pankey, M. S., Serb, J. M., Speiser, D. I., Swafford, A. J., & Oakley, T. H. (2016). The last common ancestor of most bilaterian animals possessed at least nine opsins. Genome biology and evolution, 8(12): 3640-3652.
Speiser, D. I., Pankey, M. S., Zaharoff, A. K., Battelle, B. A., Bracken-Grissom, H. D., Breinholt, J. W., ... & Oakley, T. H. (2014). Using phylogenetically-informed annotation (PIA) to search for light-interacting genes in transcriptomes from non-model organisms. BMC bioinformatics, 15: 1-12.

## Sheet: Table S7
Table S7: Reference cryptochrome sequence information.
ClassifiedName	CryptochromFamily	RefName	#Exons	AA_length
Acal_6-4PLs	6-4PLs	XP_035828705.1	10	526
Bgla_6-4PLs	6-4PLs	XP_013065766.1	10	526
Cgig_6-4PLs	6-4PLs	XP_011414696.2	10	511
Lgig_6-4PLs	6-4PLs	XP_009045182.1	10	535
Pcan_6-4PLs	6-4PLs	XP_025115306.1	10	524
Pmax_6-4PLs	6-4PLs	XP_033752615.1	10	529
Sbro_6-4PLs	6-4PLs	EVM0005571.1	10	526
Scon_6-4PLs	6-4PLs	evm.model.Chr14.25	10	533
Acal_CRY-DASH	CRY-DASH	XP_005098341.1	13	612
Bgla_CRY-DASH	CRY-DASH	XP_013065471.1	13	534
Cgig_CRY-DASH	CRY-DASH	XP_011441094.2	13	513
Lgig_CRY-DASH	CRY-DASH	XP_009045127.1	1	515
Pcan_CRY-DASH	CRY-DASH	XP_025105331.1	13	552
Pmax_CRY-DASH	CRY-DASH	XP_033735988.1	13	543
Sbro_CRY-DASH	CRY-DASH	EVM0016246.1	13	518
Scon_CRY-DAH	CRY-DASH	evm.model.Chr3.1568_evm.model.Chr3.1569	12	521
Acal_CRY-I	CRY-I	XP_005089742.1	11	543
Bgla_CRY-I	CRY-I	XP_013075939.1	11	543
Cgig_CRY-I	CRY-I	XP_034329330.1	11	545
Lgig_CRY-I	CRY-I	XP_009051269.1	11	548
Obim_CRY-I	CRY-I	XP_014774572.1	8	439
Pcan_CRY-I	CRY-I	XP_025095473.1	11	553
Pmax_CRY-I	CRY-I	XP_033740162.1	11	552
Sbro_CRY-I	CRY-I	EVM0022093.1	11	551
Scon_CRY-I	CRY-I	evm.model.Chr2.545	11	564
Acal_CRY-II	CRY-II	XP_012941094.1	10	557
Bgla_CRY-II	CRY-II	XP_013080710.1	11	570
Cgig_CRY-II	CRY-II	XP_011455127.2	12	547
Lgig_CRY-II	CRY-II	XP_009064438.1	10	512
Osin_CRY-II	CRY-II	XP_029646224.1	11	549
Pcan_CRY-II	CRY-II	XP_025096987.1	12	559
Pmax_CRY-II	CRY-II	XP_033739658.1	9	509
Sbro_CRY-II	CRY-II	EVM0007888.1	12	568
Scon_CRY-II	CRY-II	evm.model.Chr2.316	12	561
Acal_phr	phr	XP_012935158.2	11	636
Bgla_phr	phr	XP_013094425.1	7	659
Cgig_phr	phr	XP_011422754.3	9	584
Lgig_phr	phr	XP_009060728.1	9	551
Obim_phr	phr	XP_014780460.1	1	543
Pcan_phr	phr	XP_025078907.1	10	600
Pmax_phr	phr	XP_033760904.1	9	431
Sbro_phr	phr	EVM0020866.1	9	512
Scon_phr	phr	evm.model.Chr9.1608	9	516

## Sheet: Table S8
Table S8: Summary of eye type and photic environment of species
Species	Class	Order	Family	Eye type	Optical components	Larval eyespot (veliger stage)	Environment	Depth	Habitat	References
Sinonovacula constricta	Bivalvia	Adapedonta	Pharidae				marine	intertidal to shelf depths	infaunal, intertidal
Solen grandis	Bivalvia	Adapedonta	Solenidae				marine	intertidal to shelf depths	infaunal, intertidal
Scapharca broughtonii	Bivalvia	Arcida	Arcidae	pigmented cup eyespot	small pits of pigmented cells and photoreceptor cells	present	marine	intertidal to shelf depths	infaunal, mud flats	Audino, J. A., Serb, J. M., & Marian, J. E. A. (2019). Ark clams and relatives (Bivalvia: Arcida) show convergent morphological evolution associated with lifestyle transitions in the marine benthos. Biological Journal of the Linnean Society, 126(4), 866-884.
Scapharca kagoshimensis	Bivalvia	Arcida	Arcidae	pigmented cup eyespot	small pits of pigmented cells and photoreceptor cells	present	marine	intertidal to shelf depths	infaunal, mud flats	Audino, J. A., Serb, J. M., & Marian, J. E. A. (2019). Ark clams and relatives (Bivalvia: Arcida) show convergent morphological evolution associated with lifestyle transitions in the marine benthos. Biological Journal of the Linnean Society, 126(4), 866-884.
Tegillarca granosa	Bivalvia	Arcida	Arcidae			present	marine	intertidal to shelf depths	infaunal, mud flats
Gari tellinella	Bivalvia	Cardiida	Psammobiidae				marine	intertidal to shelf depths	infaunal, silty coarse sands and shell gravel
Dreissena polymorpha	Bivalvia	Myida	Dreissenidae				freshwater	shallow depths	epifaunal, coarse substrate and near-bottom
Dreissena rostriformis	Bivalvia	Myida	Dreissenidae				freshwater	shallow depths	epifaunal, coarse substrate and near-bottom
Gigantidas platifrons	Bivalvia	Mytilida	Mytilidae			present	marine	deep-sea	epifaunal, hydrothermal vent and methane seep environments
Modiolus philippinarum	Bivalvia	Mytilida	Mytilidae			present	marine	intertidal to shelf depths	epifaunal, hard and coarse substrate
Mytilus californianus	Bivalvia	Mytiloida	Mytilidae			present	marine	intertidal to shelf depths	epifaunal, hard and coarse substrate
Mytilus edulis	Bivalvia	Mytiloida	Mytilidae			present	marine	intertidal to shelf depths	epifaunal, hard and coarse substrate
Mytilus galloprovincialis	Bivalvia	Mytiloida	Mytilidae			present	marine	intertidal to shelf depths	epifaunal, hard and coarse substrate
Mytilus coruscus	Bivalvia	Mytiloida	Mytilidae			present	marine	intertidal to shelf depths	epifaunal, hard and coarse substrate
Perna viridis	Bivalvia	Mytiloida	Mytilidae			present	marine	intertidal to shelf depths	epifaunal, hard and coarse substrate
Crassostrea ariakensi	Bivalvia	Ostreida	Ostreidae			present	marine	intertidal to shelf depths	epifaunal, cimented
Crassostrea gigas	Bivalvia	Ostreida	Ostreidae			present	marine	intertidal to shelf depths	epifaunal, cimented
Crassostrea hongkongensis	Bivalvia	Ostreida	Ostreidae			present	marine	intertidal to shelf depths	epifaunal, cimented
Crassostrea virginica	Bivalvia	Ostreida	Ostreidae			present	marine	intertidal to shelf depths	epifaunal, cimented
Magallana hongkongensis	Bivalvia	Ostreida	Ostreidae			present	marine	intertidal to shelf depths	epifaunal, cimented
Saccostrea glomerata	Bivalvia	Ostreida	Ostreidae			present	marine	intertidal to shelf depths	epifaunal, cimented
Argopecten irradians concentricus	Bivalvia	Pectinida	Pectinidae	concave mirror eye	lens, cornea, double retina, mirror layer, pigmented layers	present	marine	shallow depths	epifaunal, coarse substrate, grass beds	Speiser, D. I., & Johnsen, S. (2008). Comparative morphology of the concave mirror eyes of scallops (Pectinoidea). American Malacological Bulletin, 26(1/2), 27-33.
Argopecten purpuratus	Bivalvia	Pectinida	Pectinidae	concave mirror eye	lens, cornea, double retina, mirror layer, pigmented layers	present	marine	shallow depths	epifaunal, coarse substrate, grass beds	Speiser, D. I., & Johnsen, S. (2008). Comparative morphology of the concave mirror eyes of scallops (Pectinoidea). American Malacological Bulletin, 26(1/2), 27-33.
Chlamys farreri	Bivalvia	Pectinida	Pectinidae	concave mirror eye	lens, cornea, double retina, mirror layer, pigmented layers	present	marine	shallow depths	epifaunal, coarse substrate, grass beds	Speiser, D. I., & Johnsen, S. (2008). Comparative morphology of the concave mirror eyes of scallops (Pectinoidea). American Malacological Bulletin, 26(1/2), 27-33.
Pecten maximus	Bivalvia	Pectinida	Pectinidae	concave mirror eye	lens, cornea, double retina, mirror layer, pigmented layers	present	marine	shallow depths	epifaunal, coarse substrate, grass beds	Speiser, D. I., & Johnsen, S. (2008). Comparative morphology of the concave mirror eyes of scallops (Pectinoidea). American Malacological Bulletin, 26(1/2), 27-33.
Mizuhopecten yessoensis	Bivalvia	Pectinida	Pectinidae	concave mirror eye	lens, cornea, double retina, mirror layer, pigmented layers	present	marine	shallow depths	epifaunal, coarse substrate, grass beds	Speiser, D. I., & Johnsen, S. (2008). Comparative morphology of the concave mirror eyes of scallops (Pectinoidea). American Malacological Bulletin, 26(1/2), 27-33.
Pinctada fucata	Bivalvia	Pterioida	Pteriidae			present	marine	intertidal to shelf depths	epifaunal, hard and coarse substrate
Pinctada imbricata	Bivalvia	Pterioida	Pteriidae			present	marine	intertidal to shelf depths	epifaunal, hard and coarse substrate
Margaritifera margaritifera	Bivalvia	Unionida	Margaritiferidae			present	freshwater	shallow depths	epifaunal, coarse substrate
Megalonaias nervosa	Bivalvia	Unionida	Unionidae			present	freshwater	shallow depths	epifaunal, coarse substrate
Potamilus streckersoni	Bivalvia	Unionida	Unionidae			present	freshwater	shallow depths	epifaunal, coarse substrate
Lutraria rhynchaena	Bivalvia	Venerida	Mactridae				marine	subtidal to shelf depths	infaunal, sand to mud
Cyclina sinensis	Bivalvia	Venerida	Veneridae				marine	subtidal to shelf depths	infaunal, sand to mud
Mercenaria mercenaria	Bivalvia	Venerida	Veneridae				marine	subtidal to shelf depths	infaunal, sand to mud
Ruditapes philippinarum	Bivalvia	Venerida	Veneridae				marine	subtidal to shelf depths	infaunal, sand to mud
Archivesica marissinica	Bivalvia	Venerida	Vesicomyidae				marine	deep-sea	cold seeps
Nautilus pompilius	Cephalopoda	Nautilida	Nautilidae	pinhole eye	retina and pigmented cells		marine	photic to disphotic zones	pelagic, vertical migration	Muntz, W. R. A., & Raj, U. (1984). On the visual system of Nautilus pompilius. Journal of Experimental Biology, 109(1), 253-263.
Hapalochlaena maculosa	Cephalopoda	Octopoda	Octopodidae	camera-type eye	lens, cornea, retina, pigmented cells		marine	shallow coastal waters	benthic/demersal	Hanke, F. D., & Kelber, A. (2020). The eye of the common octopus (Octopus vulgaris). Frontiers in Physiology, 10, 1637.
Octopus bimaculoides	Cephalopoda	Octopoda	Octopodidae	camera-type eye	lens, cornea, retina, pigmented cells		marine	shallow coastal waters	benthic/demersal	Hanke, F. D., & Kelber, A. (2020). The eye of the common octopus (Octopus vulgaris). Frontiers in Physiology, 10, 1637.
Octopus minor	Cephalopoda	Octopoda	Octopodidae	camera-type eye	lens, cornea, retina, pigmented cells		marine	shallow coastal waters	benthic/demersal	Hanke, F. D., & Kelber, A. (2020). The eye of the common octopus (Octopus vulgaris). Frontiers in Physiology, 10, 1637.
Octopus sinensis	Cephalopoda	Octopoda	Octopodidae	camera-type eye	lens, cornea, retina, pigmented cells		marine	shallow coastal waters	benthic/demersal	Hanke, F. D., & Kelber, A. (2020). The eye of the common octopus (Octopus vulgaris). Frontiers in Physiology, 10, 1637.
Sepia pharaonis	Cephalopoda	Sepiida	Sepiidae	camera-type eye	lens, cornea, retina, pigmented cells		marine	shallow coastal waters	benthic/demersal, vertical migration	Schaeffel, F., Murphy, C. J., & Howland, H. C. (1999). Accommodation in the cuttlefish (Sepia officinalis). Journal of Experimental Biology, 202(22), 3127-3134.
Euprymna scolopes	Cephalopoda	Sepiolida	Sepiolidae	camera-type eye, photophores	lens, cornea, retina, pigmented cells		marine	shallow coastal waters	benthic/demersal	Peyer, S. M., Pankey, M. S., Oakley, T. H., & McFall-Ngai, M. J. (2014). Eye-specification genes in the bacterial light organ of the bobtail squid Euprymna scolopes, and their expression in response to symbiont cues. Mechanisms of development, 131, 111-126.
Architeuthis dux	Cephalopoda	Teuthida	Architeuthidae	camera-type eye	lens, cornea, retina, pigmented cells		marine	deep-sea	pelagic, vertical migration	Liu, Y. C., Liu, T. H., Yu, C. C., Su, C. H., & Chiao, C. C. (2017). Mismatch between the eye and the optic lobe in the giant squid. Royal Society Open Science, 4(7), 170289.
Aplysia californica	Gastropoda	Aplysiid	Aplysiidae	camera-type eye	lens, cornea, retina, pigmented cells	present	marine	shallow coastal waters	marine, shallow water	Jacklet, J. W., Alvarez, R., & Bernstein, B. (1972). Ultrastructure of the eye of Aplysia. Journal of ultrastructure research, 38(3-4), 246-261.
Lanistes nyassanus	Gastropoda	Architaenioglossa	Ampullariidae	camera-type eye	lens, cornea, retina, pigmented cells		freshwater	shallow depths	benthic	Bever, M. M., & Borgens, R. B. (1988). Eye regeneration in the mystery snail. Journal of Experimental Zoology, 245(1), 33-42.
Marisa cornuarietis	Gastropoda	Architaenioglossa	Ampullariidae	camera-type eye	lens, cornea, retina, pigmented cells		freshwater	shallow depths	benthic	Bever, M. M., & Borgens, R. B. (1988). Eye regeneration in the mystery snail. Journal of Experimental Zoology, 245(1), 33-42.
Pomacea canaliculata	Gastropoda	Architaenioglossa	Ampullariidae	camera-type eye	lens, cornea, retina, pigmented cells		freshwater	shallow depths	benthic	Bever, M. M., & Borgens, R. B. (1988). Eye regeneration in the mystery snail. Journal of Experimental Zoology, 245(1), 33-42.
Pomacea maculata	Gastropoda	Architaenioglossa	Ampullariidae	camera-type eye	lens, cornea, retina, pigmented cells		freshwater	shallow depths	benthic	Bever, M. M., & Borgens, R. B. (1988). Eye regeneration in the mystery snail. Journal of Experimental Zoology, 245(1), 33-42.
Haliotis cracherodii	Gastropoda	Lepetellida	Haliotidae	pinhole eye	retina and pigmented cells	present	marine	shallow depths	benthic	Tonosaki, A. (1967). Fine structure of the retina in Haliotis discus. Zeitschrift für Zellforschung und mikroskopische Anatomie, 79(4), 469-480.
Haliotis discus	Gastropoda	Lepetellida	Haliotidae	pinhole eye	retina and pigmented cells	present	marine	shallow depths	benthic
Haliotis fulgens	Gastropoda	Lepetellida	Haliotidae	pinhole eye	retina and pigmented cells	present	marine	shallow depths	benthic
Haliotis laevigata	Gastropoda	Lepetellida	Haliotidae	pinhole eye	retina and pigmented cells	present	marine	shallow depths	benthic
Haliotis rubra	Gastropoda	Lepetellida	Haliotidae	pinhole eye	retina and pigmented cells	present	marine	shallow depths	benthic
Haliotis rufescens	Gastropoda	Lepetellida	Haliotidae	pinhole eye	retina and pigmented cells	present	marine	shallow depths	benthic
Haliotis sorenseni	Gastropoda	Lepetellida	Haliotidae	pinhole eye	retina and pigmented cells	present	marine	shallow depths	benthic
Conus betulinus	Gastropoda	Neogastropoda	Conidae	present, but no details		present	marine	shallow depths	benthic
Conus ventricosus	Gastropoda	Neogastropoda	Conidae	present, but no details		present	marine	shallow depths	benthic
Phymorhynchus buccinoides	Gastropoda	Neogastropoda	Raphitomidae	*absent, but eyes reported for other congeneric species		?	marine	deep-sea	hydrothermal vent and seeps	Zhang, S., & Zhang, S. U. P. I. N. G. (2017). A new species of the genus Phymorhynchus (Neogastropoda: Raphitomidae) from a hydrothermal vent in the Manus Back-Arc Basin. Zootaxa, 4300(3), 441-444.
Achatina fulica	Gastropoda	Stylommatophora	Achatinidae	camera-type eye	lens, cornea, retina, pigmented cells, "additional/accessory eye"		terrestrial			Zieger, M. V., & Meyer-Rochow, V. B. (2008). Understanding the cephalic eyes of pulmonate gastropods: a review. American Malacological Bulletin, 26(1/2), 47-66.
Achatina immaculata	Gastropoda	Stylommatophora	Achatinidae	camera-type eye	lens, cornea, retina, pigmented cells, "additional/accessory eye"		terrestrial			Zieger, M. V., & Meyer-Rochow, V. B. (2008). Understanding the cephalic eyes of pulmonate gastropods: a review. American Malacological Bulletin, 26(1/2), 47-66.
Arion vulgaris	Gastropoda	Stylommatophora	Arionidae	camera-type eye	lens, cornea, retina, pigmented cells		terrestrial			Zieger, M. V., & Meyer-Rochow, V. B. (2008). Understanding the cephalic eyes of pulmonate gastropods: a review. American Malacological Bulletin, 26(1/2), 47-66.
Cepaea nemoralis	Gastropoda	Stylommatophora	Helicidae	camera-type eye	lens, cornea, retina, pigmented cells		terrestrial			Zieger, M. V., & Meyer-Rochow, V. B. (2008). Understanding the cephalic eyes of pulmonate gastropods: a review. American Malacological Bulletin, 26(1/2), 47-66.
Candidula unifasciata	Gastropoda	Stylommatophora	Hygromiidae	present, but no details			terrestrial
Phorcus lineatus	Gastropoda	Trochida	Trochidae	present, but no details	Likely open pits, no lens or cornea, as in close relatives (Solariellidae )	present	marine	shallow coastal waters	benthic	Williams, S. T., Kano, Y., Warén, A., & Herbert, D. G. (2020). Marrying molecules and morphology: first steps towards a reevaluation of solariellid genera (Gastropoda: Trochoidea) in the light of molecular phylogenetic studies. Journal of Molluscan Studies, 86(1), 1-26.
Steromphala cineraria	Gastropoda	Trochida	Trochidae	present, but no details	Likely open pits, no lens or cornea, as in close relatives (Solariellidae )	present	marine	shallow coastal waters	benthic	Williams, S. T., Kano, Y., Warén, A., & Herbert, D. G. (2020). Marrying molecules and morphology: first steps towards a reevaluation of solariellid genera (Gastropoda: Trochoidea) in the light of molecular phylogenetic studies. Journal of Molluscan Studies, 86(1), 1-26.
Batillaria attramentaria	Gastropoda		Batillariidae	present, but no details		?	marine	shallow coastal waters	benthic
Lottia gigantea	Gastropoda		Lottiidae	pinhole eye	retina and pigmented cells	present	marine	shallow coastal waters	benthic	Pinchuck, S. C., & Hodgson, A. N. (2018). Retinal ultrastructure of patellogastropods revisited. Journal of Molluscan Studies, 84(4), 494-497.
Radix auricularia	Gastropoda		Lymnaeidae	camera-type eye	lens, cornea, retina, pigmented cells	present	freshwater	shallow depths	benthic	Shepeleva, I. P. (2013). The visual acuity of a gastropod pulmonate mollusc Radix peregra (Müller, 1774)(Basommatophora, Lymnaeidae). Ruthenica, Russian Malacological Journal, 23(2).
Patella pellucida	Gastropoda		Patellidae	pinhole eye	retina and pigmented cells	present	marine	shallow coastal waters	benthic	Pinchuck, S. C., & Hodgson, A. N. (2018). Retinal ultrastructure of patellogastropods revisited. Journal of Molluscan Studies, 84(4), 494-497.
Chrysomallon squamiferum	Gastropoda		Peltospiridae			?	marine	deep-sea	benthic	Chen, C., Linse, K., Copley, J. T., & Rogers, A. D. (2015). The ‘scaly-foot gastropod’: a new genus and species of hydrothermal vent-endemic gastropod (Neomphalina: Peltospiridae) from the Indian Ocean. Journal of Molluscan Studies, 81(3), 322-334.
Gigantopelta aegis	Gastropoda		Peltospiridae			?	marine	deep-sea	benthic	Chen, C., Uematsu, K., Linse, K., & Sigwart, J. D. (2017). By more ways than one: rapid convergence at hydrothermal vents shown by 3D anatomical reconstruction of Gigantopelta (Mollusca: Neomphalina). BMC evolutionary biology, 17(1), 1-19.
Elysia chlorotica	Gastropoda		Plakobranchidae	present, but no details	I suspect no lens or cornea	?	marine	shallow coastal waters	benthic
Elysia marginata	Gastropoda		Plakobranchidae	present, but no details	I suspect no lens or cornea	?	marine	shallow coastal waters	benthic
Plakobranchus ocellatus	Gastropoda		Plakobranchidae	present, dorso-admedian, no details	I suspect no lens or cornea	?	marine	shallow coastal waters	benthic	Meyers-Muñoz, M. A., van der Velde, G., van der Meij, S. E., Stoffels, B. E., van Alen, T., Tuti, Y., & Hoeksema, B. W. (2016). The phylogenetic position of a new species of Plakobranchus from West Papua, Indonesia (Mollusca, Opisthobranchia, Sacoglossa). ZooKeys, (594), 73.
Patella vulgata	Gastropoda		Plakobranchidae	pinhole eye	retina and pigmented cells	present	marine	shallow coastal waters	benthic
Biomphalaria glabrata	Gastropoda		Planorbidae	camera-type eye	lens, cornea, retina, pigmented cells	present	freshwater	shallow depths	benthic	Baptista, D. F., & Schall, V. T. (1989). Structural and functional analysis of the eye of Biomphalaria glabrata (Mollusca, gastropoda, basommatophora).
Biomphalaria straminea	Gastropoda		Planorbidae	camera-type eye	lens, cornea, retina, pigmented cells	present	freshwater	shallow depths	benthic
Bulinus truncatus	Gastropoda		Planorbidae	camera-type eye	lens, cornea, retina, pigmented cells	present	freshwater	shallow depths	benthic
Acanthopleura granulata	Polyplacophora	Neoloricata	Chitonidae	shell-eyes	lens	present	marine	shallow coastal waters	benthic	Speiser, D. I., Eernisse, D. J., & Johnsen, S. (2011). A chiton uses aragonite lenses to form images. Current Biology, 21(8), 665-670.

## Sheet: Table S9
Table S9: Opsin and cryptochrome count data used in Figure 3.
species	r-opsin	nc-r-opsin	Xenopsin-a	Xenopsin-b	Peropsin	RTC	UnkT	opn5	opnGo	OpsinTotal	phr	pcryl	crydash	cryi	cryii	64pls	TotalCRY-PL
Agra	1	1	3	0	0	1	2	1	3	14	1	0	1	2	1	1	6
Npom	1	1	0	0	0	1	0	0	0	3	0	0	0	1	1	0	2
Esco	1	2	0	0	0	2	0	0	0	5	1	0	0	1	1	0	3
Adux	1	1	0	1	0	2	0	0	0	5	1	0	0	1	1	0	3
Spha	1	2	0	1	0	2	0	0	0	6	1	0	0	1	1	0	3
Omin	1	1	0	1	1	1	0	0	0	5	1	0	0	1	1	0	3
Hmac	1	1	0	1	1	1	0	0	0	5	1	0	0	1	1	0	3
Obim	1	1	0	1	1	1	0	0	0	5	1	0	0	1	1	0	3
Osin	1	1	0	1	1	1	0	0	0	5	1	0	0	1	1	0	3
Lgig	1	2	1	0	1	1	1	2	5	14	1	0	1	1	2	1	6
Ppel	1	2	1	0	1	1	1	2	4	13	1	0	2	1	1	1	6
Pvul	1	3	1	0	1	1	1	2	6	16	1	0	1	1	1	1	5
Csqu	0	0	0	0	0	0	0	0	0	0	0	0	0	0	1	0	1
Gaeg	0	0	0	0	0	0	0	0	0	0	0	0	0	0	1	0	1
Plin	1	2	6	0	1	1	2	1	8	22	1	1	1	1	1	1	6
Scin	1	2	4	0	1	1	1	1	9	20	1	1	1	1	1	1	6
Hrub	1	2	3	0	1	1	2	1	9	20	1	0	1	2	1	1	6
Hlae	1	2	4	0	1	1	1	1	9	20	1	0	2	2	1	1	7
Hful	1	2	4	0	1	0	2	1	8	19	1	0	1	1	1	1	5
Hcra	1	2	4	0	1	1	2	1	9	21	1	0	1	1	1	1	5
Hdis	1	2	4	0	1	1	1	1	10	21	1	0	1	2	1	1	6
Hruf	1	2	4	0	1	1	2	1	10	22	1	0	1	1	1	2	6
Hsor	1	2	3	0	1	1	2	1	9	20	1	0	1	1	1	1	5
Batt	1	3	1	0	0	1	0	1	7	14	1	2	1	1	1	1	7
Pbuc	3	5	1	0	0	1	1	6	6	23	1	0	1	1	1	1	5
Cbet	2	3	1	0	0	1	0	0	4	11	1	2	1	1	1	2	8
Lven	2	5	1	0	0	0	0	2	4	14	1	1	1	1	1	1	6
Lnya	1	3	2	0	0	1	0	2	3	12	1	0	1	1	1	1	5
Maco	1	3	2	0	0	1	0	2	3	12	1	0	1	2	2	2	8
Pcan	1	3	2	0	0	1	0	2	3	12	1	0	1	1	1	1	5
Pmac	1	3	2	0	0	1	0	2	4	13	1	0	1	1	1	1	5
Acal	0	2	2	0	0	1	0	1	0	6	1	0	1	1	1	1	5
Poce	2	2	2	0	0	1	0	2	1	10	1	0	1	1	1	1	5
Echl	2	2	2	0	0	0	0	2	1	9	1	0	2	1	1	1	6
Emar	1	2	2	0	0	1	0	1	1	8	1	0	1	1	1	1	5
Raur	1	1	2	0	0	1	0	2	1	8	1	0	1	2	1	1	6
Btru	1	3	2	0	0	1	0	2	1	10	1	0	2	1	1	1	6
Bgla	1	2	2	0	0	1	0	1	1	8	1	0	1	1	2	1	6
Bstr	1	2	1	0	0	1	0	1	1	7	1	0	1	2	2	1	7
Aful	1	3	1	0	0	1	0	1	0	7	0	0	0	1	1	0	2
Aimm	1	2	1	0	0	1	0	1	0	6	1	0	0	1	1	0	3
Avul	1	2	1	0	0	1	0	2	0	7	0	0	1	1	1	0	3
Cnem	1	1	1	0	0	1	0	1	0	5	1	0	1	2	1	1	6
Cuni	1	1	1	0	0	1	0	1	0	5	1	0	0	1	1	0	3
Mmar	1	3	3	3	0	1	0	3	4	18	1	0	1	2	1	1	6
Mner	1	4	2	5	0	0	0	2	6	20	1	0	1	2	2	2	8
Pstr	1	3	2	4	0	0	0	1	5	16	1	0	1	1	1	2	6
Gari	1	1	2	6	0	2	0	1	1	14	1	1	1	1	1	1	6
Scon	1	1	3	13	1	3	0	2	0	24	1	0	1	1	1	2	6
Sgra	1	1	3	8	1	2	0	1	1	18	1	1	1	2	2	1	8
Dros	1	12	11	31	2	1	0	5	0	63	1	0	0	1	1	2	5
Dpol	1	4	19	25	1	1	0	3	0	54	1	1	0	1	5	3	11
Lrhy	1	1	2	4	0	0	0	2	1	11	1	1	1	1	1	1	6
Amar	0	0	0	0	0	0	0	0	0	0	0	0	0	0	0	0	0
Csin	1	3	5	6	1	2	0	1	2	21	1	2	1	1	1	1	7
Mmer	1	5	5	5	1	1	0	3	2	23	1	1	1	1	0	1	5
Rphi	1	8	3	11	1	2	0	3	1	30	1	2	1	1	1	1	7
Tgra	1	3	2	7	1	1	0	2	2	19	1	2	1	2	2	1	9
Sbro	1	4	2	8	1	1	0	2	2	21	1	1	1	1	1	1	6
Skag	1	4	2	8	2	0	0	2	2	21	2	1	1	1	1	2	8
Cfar	4	2	2	6	0	1	0	1	2	18	1	0	1	1	1	1	5
Pyes	4	2	2	6	0	1	0	1	2	18	1	0	1	2	1	1	6
Pmax	4	2	2	6	0	1	0	1	2	18	1	0	1	1	1	1	5
Airr	4	2	2	6	0	1	0	1	2	18	1	0	1	1	1	1	5
Apur	4	2	2	6	0	1	0	1	2	18	1	0	1	1	1	2	6
Gpla	3	1	1	8	0	1	0	0	0	14	1	0	1	1	1	1	5
Mphi	3	1	3	8	0	1	0	1	4	21	1	1	1	1	2	2	8
Pvir	3	1	6	3	0	1	0	2	3	19	1	1	1	1	1	2	7
Mcal	3	1	2	8	0	1	0	5	4	24	1	1	1	2	1	2	8
Myco	3	1	2	6	0	1	0	4	3	20	1	1	0	1	1	1	5
Mgal	3	1	2	8	0	1	0	4	5	24	1	1	1	1	1	1	6
Medu	3	2	3	12	0	1	0	4	4	29	2	1	1	1	1	2	8
Pfuc	1	1	2	4	1	1	0	1	3	14	1	1	1	2	1	1	7
Pimb	1	0	0	4	1	1	0	0	3	10	1	1	1	1	1	1	6
Sglo	1	2	2	3	1	1	0	1	1	12	1	1	1	2	1	1	7
Cvir	1	2	3	2	1	1	0	1	1	12	1	0	1	1	2	1	6
Cari	1	2	2	2	1	1	0	1	1	11	1	1	1	1	1	1	6
Mhon	1	2	2	3	1	1	0	1	1	12	1	1	1	1	1	1	6
Cgig	1	2	2	4	1	1	0	1	1	13	1	1	1	1	1	1	6
Chon	1	2	2	1	1	1	0	1	1	10	1	1	1	1	1	1	6
